# Supplementary material for: Biomonitoring–Health Risk Nexus of Potentially Toxic Metals on Cerithidea obtusa: A Biomonitoring Study from Peninsular Malaysia
Source: Foods. 2023 Apr 7;12(8):1575. doi: 10.3390/foods12081575 (PMC10138110; doi:10.3390/foods12081575)
Supplement: Supplementary file 1 [file foods-12-01575-s001.zip]

Archive with 1 entries (1 files):
- foods-2312634-supplementary.pdf
